# Supplementary material for: Case Report: A de novo NSD2 multiple exon deletion variant in a child with Rauch-Steindl syndrome
Source: Front Pediatr. 2026 May 15;14:1776647. doi: 10.3389/fped.2026.1776647 (PMC13220774; doi:10.3389/fped.2026.1776647)
Supplement: Supplementary file 1 [file Table1.xlsx]

## Sheet: Sheet1
Table 1 The clinical and molecular characteristics of our RAUST case are consistent with those reported in previous studies of RAUST cases.
Inclusion criteria: Each mutation type is represented by one well-documented case from the literature. All cases have confirmed pathogenic/likely pathogenic variants restricted to the NSD2 gene (excluding large 4p16.3 deletions involving multiple genes).
Clinical features	exon 6 to 22 deletion	exons 1-20 deletion2	p.Arg1138*	p.Trp236Ter	p.Gln265Ter	p.Arg935*	p.Leu842* (c.2523delG)	p.Pro1343Glnfs*49 (c.4028del)	p.Lys524GlufsTer17	p.Arg559Tfs*38	p.Glu1344Lysfs*49	c.2518+1G＞A	p.Cys869Tyr (c.2606G>A)	p.Ser1137Phe (c.3410C>T)	p.Glu1091Lys (c.3271G>A)
Age	6y 3m	5y 6m	2y 7m	2y 2m	5y	2y	6y	5y	1y 6m	3y	12y	5y	18y	12y	4y 6m
Gender	male	male	male	male	female	male	male	male	male	female	male	female	male	male	female
Height	108cm (<P3)	104cm (-1.88SD)	88cm (-1.35SD)	79.8cm(Z = −2.46)	112.5 cm (Z = 1.20)	78 cm (−3.6 SD)	NR (marphanoid habitus)	101.5 cm(-2.1 SD)	70.5 cm (Z = −3.79)	NR (<P3)	146.8 cm (P10–25)	97.5 cm (−2.8 SD)	171 cm (–1.3 SD)	155 cm (–0.5 SD)	106 cm (–0.5 SD)
Weight	15Kg (<P3)	13,8Kg (-2.7SD)	10.8Kg (-1.92SD)	9.3kg(Z = −3.26)	25 kg (Z = 2.14)	8.8 kg (−4.1 SD)	NR	13.3 kg(-3.2 SD)	7.2 kg (Z = −4.67)	NR (<P3)	31.5 kg (P3–10)	15.5 kg (−2.4 SD)	50 kg (–2.8 SD)	38 kg (–1.4 SD)	17 kg (–0.5 SD)
Head circumference	45cm (<-3SD)	46.5cm (Z= -4.21)	NR	43.6cm(Z = −2.99)	49 cm (Z = −0.76)	45.5 cm (−2 SD)	NR	49.5 cm(-1.0 SD)	45 cm (Z = −2.18)	NR	52 cm [− 0.14SD]	47.5 cm (−2SD)	57.5 cm (+0.5 SD)	53.5 cm (–0.9 SD)	50.5 cm (–0.2 SD)
Charecteristic facies	√	√	√		√	√	√	√	√	√	√	√	√	√	√
Fetal growth restriction	√	√	No	√	√	√	√	√	√	√	√	√	√	√	√
Postnatal growth deficiency	√	√	√	√	No	√	√	√	√	√	√	√	√	No	No
Developmental delay	√	√	NR	√	No	√	√	√	√	√	√	√	√	√	√
Hypotonia	√	√	√	√	√	√	√	NR	√	√	√	√	√	√	NR
Intellectual disability	NR	√	√	NR	√	√	NR	√	√	NR	√	√	√	√	√
Short stature	√	√	No	√	No	√	NR	√	√	√	No	√	No	No	No
Autism spectrum disorder	√	√	NR	NR	√	NR	NR	NR	NR	NR	NR	NR	NR	√	NR
reference	our case	[13]	[7]	[6]	[6]	[9]	[17]	[20]	[6]	[14]	[8]	[9]	[2]	[2]	[2]
